# Supplementary material for: Nano-Structured Ridged Micro-Filaments (≥100 µm Diameter) Produced Using a Single Step Strategy for Improved Bone Cell Adhesion and Proliferation in Textile Scaffolds
Source: Molecules. 2022 Jun 13;27(12):3790. doi: 10.3390/molecules27123790 (PMC9228432; doi:10.3390/molecules27123790)
Supplement: Supplementary file 1 [file molecules-27-03790-s001.zip]

Archive with 1 entries (1 files):
- molecules-1697092-supplementary.pdf
